# Supplementary material for: A Comprehensive Review for the Surveillance of Human Pathogenic Microorganisms in Shellfish
Source: Microorganisms. 2023 Aug 31;11(9):2218. doi: 10.3390/microorganisms11092218 (PMC10537662; doi:10.3390/microorganisms11092218)
Supplement: Supplementary file 1 [file microorganisms-11-02218-s001.zip]

Archive with 1 entries (1 files):
- microorganisms-2569307-supplementary.pdf
